# Supplementary material for: Unveiling the Potentiality of Shikonin Derivatives Inhibiting SARS-CoV-2 Main Protease by Molecular Dynamic Simulation Studies
Source: Int J Mol Sci. 2023 Feb 4;24(4):3100. doi: 10.3390/ijms24043100 (PMC9963214; doi:10.3390/ijms24043100)
Supplement: Supplementary file 1 [file ijms-24-03100-s001.zip]

Archive with 1 entries (1 files):
- ijms-2149144-Supplementary.pdf
